# Supplementary material for: Metabolic Biomarkers in Adults with Type 2 Diabetes: The Role of PPAR-γ2 and PPAR-β/δ Polymorphisms
Source: Biomolecules. 2023 Dec 14;13(12):1791. doi: 10.3390/biom13121791 (PMC10741495; doi:10.3390/biom13121791)
Supplement: Supplementary file 1 [file biomolecules-13-01791-s001.zip]

Archive with 1 entries (1 files):
- biomolecules-2738369-supplementary.pdf
